# Supplementary material for: BASHY Dye Platform Enables the Fluorescence Bioimaging of Myelin Debris Phagocytosis by Microglia during Demyelination
Source: Cells. 2021 Nov 13;10(11):3163. doi: 10.3390/cells10113163 (PMC8620345; doi:10.3390/cells10113163)
Supplement: Supplementary file 1 [file cells-10-03163-s001.zip]

Archive with 1 entries (1 files):
- cells-1400659-supplementary.pdf
